# Supplementary material for: Dynamic Shrinkage Priors for Large Time-Varying Parameter Regressions Using Scalable Markov Chain Monte Carlo Methods
Source: Stud Nonlinear Dyn Econom. 2023 Nov 2;28(2):201–25. doi: 10.1515/snde-2022-0077 (PMC11071145; doi:10.1515/snde-2022-0077)
Supplement: Supplementary file 1 — Supplementary Material Details [file j_snde-2022-0077_suppl_001.zip]

Archive with 18 entries (17 files):
- HHK-dHS-TVP_SNDE-Replication/
- __MACOSX/._HHK-dHS-TVP_SNDE-Replication
- HHK-dHS-TVP_SNDE-Replication/.Rhistory
- __MACOSX/HHK-dHS-TVP_SNDE-Replication/._.Rhistory
- HHK-dHS-TVP_SNDE-Replication/.DS_Store
- __MACOSX/HHK-dHS-TVP_SNDE-Replication/._.DS_Store
- HHK-dHS-TVP_SNDE-Replication/EA_ylds.rda
- __MACOSX/HHK-dHS-TVP_SNDE-Replication/._EA_ylds.rda
- HHK-dHS-TVP_SNDE-Replication/estim-eqbyeq-main.R
- __MACOSX/HHK-dHS-TVP_SNDE-Replication/._estim-eqbyeq-main.R
- HHK-dHS-TVP_SNDE-Replication/main_mcmc_sampler.R
- __MACOSX/HHK-dHS-TVP_SNDE-Replication/._main_mcmc_sampler.R
- HHK-dHS-TVP_SNDE-Replication/readme.txt
- __MACOSX/HHK-dHS-TVP_SNDE-Replication/._readme.txt
- HHK-dHS-TVP_SNDE-Replication/collect-VAR.R
- __MACOSX/HHK-dHS-TVP_SNDE-Replication/._collect-VAR.R
- HHK-dHS-TVP_SNDE-Replication/aux_mcmc_functions.R
- __MACOSX/HHK-dHS-TVP_SNDE-Replication/._aux_mcmc_functions.R
